# Supplementary material for: Trends in Health Care Access/Experiences: Differential Gains across Sexuality and Sex Intersections before and after Marriage Equality
Source: Int J Environ Res Public Health. 2022 Apr 21;19(9):5075. doi: 10.3390/ijerph19095075 (PMC9101359; doi:10.3390/ijerph19095075)
Supplement: Supplementary file 1 [file ijerph-19-05075-s001.zip]

Archive with 1 entries (1 files):
- ijerph-1659199-supplementary.pdf
